# Supplementary material for: Artificial Extracellular Matrices Containing Bioactive Glass Nanoparticles Promote Osteogenic Differentiation in Human Mesenchymal Stem Cells
Source: Int J Mol Sci. 2021 Nov 26;22(23):12819. doi: 10.3390/ijms222312819 (PMC8657909; doi:10.3390/ijms222312819)
Supplement: Supplementary file 1 [file ijms-22-12819-s001.zip]

Archive with 1 entries (1 files):
- ijms-1471042-supplementary.pdf
